# Supplementary material for: From microscopy data to in silico environments for in vivo-oriented simulations
Source: EURASIP J Bioinform Syst Biol. 2012 Jun 26;2012(1):7. doi: 10.1186/1687-4153-2012-7 (PMC3698665; doi:10.1186/1687-4153-2012-7)
Supplement: Addtional file 2 — Lattice-based simulator. Zip folder contains reaction–diffusion simulator with mobile and fixed lattice-based NROs of variable size. Code is written in C++ and requires the respective compilers. [file 1687-4153-2012-7-S2.zip]

Archive with 1 entries (0 files):
- LatticeBased-NRO-Simulator/
