# Supplementary material for: From microscopy data to in silico environments for in vivo-oriented simulations
Source: EURASIP J Bioinform Syst Biol. 2012 Jun 26;2012(1):7. doi: 10.1186/1687-4153-2012-7 (PMC3698665; doi:10.1186/1687-4153-2012-7)
Supplement: Addtional file 3 — MATLAB code for volume generation. Zip folder contains original images to learn statistics from and MATLAB code to generate the 3D volumes. Requires MATLAB. [file 1687-4153-2012-7-S3.zip]

Archive with 166 entries (151 files):
- Matlab_VolumeGenerator/
- Matlab_VolumeGenerator/.DS_Store
- __MACOSX/
- __MACOSX/Matlab_VolumeGenerator/
- __MACOSX/Matlab_VolumeGenerator/._.DS_Store
- Matlab_VolumeGenerator/Readme.txt
- __MACOSX/Matlab_VolumeGenerator/._Readme.txt
- Matlab_VolumeGenerator/SampleSet/
- Matlab_VolumeGenerator/SampleSet/.DS_Store
- __MACOSX/Matlab_VolumeGenerator/SampleSet/
- __MACOSX/Matlab_VolumeGenerator/SampleSet/._.DS_Store
- Matlab_VolumeGenerator/SampleSet/compareImages.m
- __MACOSX/Matlab_VolumeGenerator/SampleSet/._compareImages.m
- Matlab_VolumeGenerator/SampleSet/get_genVol_Props.m
- __MACOSX/Matlab_VolumeGenerator/SampleSet/._get_genVol_Props.m
- Matlab_VolumeGenerator/SampleSet/get_sharpsource_props.m
- __MACOSX/Matlab_VolumeGenerator/SampleSet/._get_sharpsource_props.m
- Matlab_VolumeGenerator/SampleSet/get_source_image.m
- __MACOSX/Matlab_VolumeGenerator/SampleSet/._get_source_image.m
- Matlab_VolumeGenerator/SampleSet/get_source_props.m
- __MACOSX/Matlab_VolumeGenerator/SampleSet/._get_source_props.m
- Matlab_VolumeGenerator/SampleSet/get_source_props_from_file.m
- __MACOSX/Matlab_VolumeGenerator/SampleSet/._get_source_props_from_file.m
- Matlab_VolumeGenerator/SampleSet/Img_Bridge.m
- __MACOSX/Matlab_VolumeGenerator/SampleSet/._Img_Bridge.m
- Matlab_VolumeGenerator/SampleSet/Img_Prop_new.m
- __MACOSX/Matlab_VolumeGenerator/SampleSet/._Img_Prop_new.m
- Matlab_VolumeGenerator/SampleSet/load_volume.m
- __MACOSX/Matlab_VolumeGenerator/SampleSet/._load_volume.m
- Matlab_VolumeGenerator/SampleSet/ordfilt3/
- Matlab_VolumeGenerator/SampleSet/ordfilt3/add_filter3D.m
- __MACOSX/Matlab_VolumeGenerator/SampleSet/ordfilt3/
- __MACOSX/Matlab_VolumeGenerator/SampleSet/ordfilt3/._add_filter3D.m
- Matlab_VolumeGenerator/SampleSet/ordfilt3/example.m
- Matlab_VolumeGenerator/SampleSet/ordfilt3/license.txt
- Matlab_VolumeGenerator/SampleSet/ordfilt3/mikefilter1_3D.m
- __MACOSX/Matlab_VolumeGenerator/SampleSet/ordfilt3/._mikefilter1_3D.m
- Matlab_VolumeGenerator/SampleSet/ordfilt3/mikefilter1_3D.m~
- Matlab_VolumeGenerator/SampleSet/ordfilt3/mikefilter_2_3D.m
- __MACOSX/Matlab_VolumeGenerator/SampleSet/ordfilt3/._mikefilter_2_3D.m
- Matlab_VolumeGenerator/SampleSet/ordfilt3/mikefilter_8.m
- __MACOSX/Matlab_VolumeGenerator/SampleSet/ordfilt3/._mikefilter_8.m
- Matlab_VolumeGenerator/SampleSet/ordfilt3/mikefilter_8.m~
- Matlab_VolumeGenerator/SampleSet/ordfilt3/mikefilter_avg_3D.m
- __MACOSX/Matlab_VolumeGenerator/SampleSet/ordfilt3/._mikefilter_avg_3D.m
- Matlab_VolumeGenerator/SampleSet/ordfilt3/mikefilter_trshldavg_3D.m
- __MACOSX/Matlab_VolumeGenerator/SampleSet/ordfilt3/._mikefilter_trshldavg_3D.m
- Matlab_VolumeGenerator/SampleSet/ordfilt3/mikefilter_trshldavg_3D.m~
- Matlab_VolumeGenerator/SampleSet/ordfilt3/mikefilter_vartrshldavg_3D.m
- __MACOSX/Matlab_VolumeGenerator/SampleSet/ordfilt3/._mikefilter_vartrshldavg_3D.m
- Matlab_VolumeGenerator/SampleSet/ordfilt3/mikefilter_vartrshldavg_3D.m~
- Matlab_VolumeGenerator/SampleSet/ordfilt3/mix_filter3D.m
- __MACOSX/Matlab_VolumeGenerator/SampleSet/ordfilt3/._mix_filter3D.m
- Matlab_VolumeGenerator/SampleSet/ordfilt3/mix_filter3D.m~
- Matlab_VolumeGenerator/SampleSet/ordfilt3/ordfilt3_picure.JPG
- Matlab_VolumeGenerator/SampleSet/ordfilt3/ordfilt3D.m
- __MACOSX/Matlab_VolumeGenerator/SampleSet/ordfilt3/._ordfilt3D.m
- __MACOSX/Matlab_VolumeGenerator/SampleSet/._ordfilt3
- Matlab_VolumeGenerator/SampleSet/original_figures/
- Matlab_VolumeGenerator/SampleSet/original_figures/.DS_Store
- __MACOSX/Matlab_VolumeGenerator/SampleSet/original_figures/
- __MACOSX/Matlab_VolumeGenerator/SampleSet/original_figures/._.DS_Store
- Matlab_VolumeGenerator/SampleSet/original_figures/128binary.tif
- __MACOSX/Matlab_VolumeGenerator/SampleSet/original_figures/._128binary.tif
- Matlab_VolumeGenerator/SampleSet/original_figures/128original.tif
- __MACOSX/Matlab_VolumeGenerator/SampleSet/original_figures/._128original.tif
- Matlab_VolumeGenerator/SampleSet/original_figures/129binary.tif
- __MACOSX/Matlab_VolumeGenerator/SampleSet/original_figures/._129binary.tif
- Matlab_VolumeGenerator/SampleSet/original_figures/129original.tif
- __MACOSX/Matlab_VolumeGenerator/SampleSet/original_figures/._129original.tif
- Matlab_VolumeGenerator/SampleSet/original_figures/130binary.tif
- __MACOSX/Matlab_VolumeGenerator/SampleSet/original_figures/._130binary.tif
- Matlab_VolumeGenerator/SampleSet/original_figures/130original.tif
- __MACOSX/Matlab_VolumeGenerator/SampleSet/original_figures/._130original.tif
- Matlab_VolumeGenerator/SampleSet/original_figures/131binary.tif
- __MACOSX/Matlab_VolumeGenerator/SampleSet/original_figures/._131binary.tif
- Matlab_VolumeGenerator/SampleSet/original_figures/131original.tif
- __MACOSX/Matlab_VolumeGenerator/SampleSet/original_figures/._131original.tif
- Matlab_VolumeGenerator/SampleSet/original_figures/132binary.tif
- __MACOSX/Matlab_VolumeGenerator/SampleSet/original_figures/._132binary.tif
- Matlab_VolumeGenerator/SampleSet/original_figures/132original.tif
- __MACOSX/Matlab_VolumeGenerator/SampleSet/original_figures/._132original.tif
- Matlab_VolumeGenerator/SampleSet/original_figures/138binary.tif
- __MACOSX/Matlab_VolumeGenerator/SampleSet/original_figures/._138binary.tif
- Matlab_VolumeGenerator/SampleSet/original_figures/138original.tif
- __MACOSX/Matlab_VolumeGenerator/SampleSet/original_figures/._138original.tif
- Matlab_VolumeGenerator/SampleSet/original_figures/139binary.tif
- __MACOSX/Matlab_VolumeGenerator/SampleSet/original_figures/._139binary.tif
- Matlab_VolumeGenerator/SampleSet/original_figures/139original.tif
- __MACOSX/Matlab_VolumeGenerator/SampleSet/original_figures/._139original.tif
- Matlab_VolumeGenerator/SampleSet/original_figures/140binary.tif
- __MACOSX/Matlab_VolumeGenerator/SampleSet/original_figures/._140binary.tif
- Matlab_VolumeGenerator/SampleSet/original_figures/140original.tif
- __MACOSX/Matlab_VolumeGenerator/SampleSet/original_figures/._140original.tif
- Matlab_VolumeGenerator/SampleSet/original_figures/141binary.tif
- __MACOSX/Matlab_VolumeGenerator/SampleSet/original_figures/._141binary.tif
- Matlab_VolumeGenerator/SampleSet/original_figures/141original.tif
- __MACOSX/Matlab_VolumeGenerator/SampleSet/original_figures/._141original.tif
- Matlab_VolumeGenerator/SampleSet/original_figures/18binary.tif
- __MACOSX/Matlab_VolumeGenerator/SampleSet/original_figures/._18binary.tif
- Matlab_VolumeGenerator/SampleSet/original_figures/18original.tif
- __MACOSX/Matlab_VolumeGenerator/SampleSet/original_figures/._18original.tif
- Matlab_VolumeGenerator/SampleSet/original_figures/19binary.tif
- __MACOSX/Matlab_VolumeGenerator/SampleSet/original_figures/._19binary.tif
- Matlab_VolumeGenerator/SampleSet/original_figures/19original.tif
- __MACOSX/Matlab_VolumeGenerator/SampleSet/original_figures/._19original.tif
- Matlab_VolumeGenerator/SampleSet/original_figures/28binary.tif
- __MACOSX/Matlab_VolumeGenerator/SampleSet/original_figures/._28binary.tif
- Matlab_VolumeGenerator/SampleSet/original_figures/28original.tif
- __MACOSX/Matlab_VolumeGenerator/SampleSet/original_figures/._28original.tif
- Matlab_VolumeGenerator/SampleSet/original_figures/2binary.tif
- __MACOSX/Matlab_VolumeGenerator/SampleSet/original_figures/._2binary.tif
- Matlab_VolumeGenerator/SampleSet/original_figures/2original.tif
- __MACOSX/Matlab_VolumeGenerator/SampleSet/original_figures/._2original.tif
- Matlab_VolumeGenerator/SampleSet/original_figures/34binary.tif
- __MACOSX/Matlab_VolumeGenerator/SampleSet/original_figures/._34binary.tif
- Matlab_VolumeGenerator/SampleSet/original_figures/34original.tif
- __MACOSX/Matlab_VolumeGenerator/SampleSet/original_figures/._34original.tif
- Matlab_VolumeGenerator/SampleSet/original_figures/3binary.tif
- __MACOSX/Matlab_VolumeGenerator/SampleSet/original_figures/._3binary.tif
- Matlab_VolumeGenerator/SampleSet/original_figures/3original.tif
- __MACOSX/Matlab_VolumeGenerator/SampleSet/original_figures/._3original.tif
- Matlab_VolumeGenerator/SampleSet/original_figures/6binary.tif
- __MACOSX/Matlab_VolumeGenerator/SampleSet/original_figures/._6binary.tif
- Matlab_VolumeGenerator/SampleSet/original_figures/6original.tif
- __MACOSX/Matlab_VolumeGenerator/SampleSet/original_figures/._6original.tif
- __MACOSX/Matlab_VolumeGenerator/SampleSet/._original_figures
- Matlab_VolumeGenerator/SampleSet/raw_Vol/
- Matlab_VolumeGenerator/SampleSet/refined_Vol_1/
- Matlab_VolumeGenerator/SampleSet/refined_Vol_2/
- Matlab_VolumeGenerator/SampleSet/refined_Vol_3/
- Matlab_VolumeGenerator/SampleSet/safe_volume.m
- __MACOSX/Matlab_VolumeGenerator/SampleSet/._safe_volume.m
- Matlab_VolumeGenerator/SampleSet/srcfig/
- Matlab_VolumeGenerator/SampleSet/srcfig/128binary.csv
- Matlab_VolumeGenerator/SampleSet/srcfig/129binary.csv
- Matlab_VolumeGenerator/SampleSet/srcfig/130binary.csv
- Matlab_VolumeGenerator/SampleSet/srcfig/131binary.csv
- Matlab_VolumeGenerator/SampleSet/srcfig/132binary.csv
- Matlab_VolumeGenerator/SampleSet/srcfig/138binary.csv
- Matlab_VolumeGenerator/SampleSet/srcfig/139binary.csv
- Matlab_VolumeGenerator/SampleSet/srcfig/140binary.csv
- Matlab_VolumeGenerator/SampleSet/srcfig/141binary.csv
- Matlab_VolumeGenerator/SampleSet/srcfig/18binary.csv
- Matlab_VolumeGenerator/SampleSet/srcfig/19binary.csv
- Matlab_VolumeGenerator/SampleSet/srcfig/1binary.csv
- Matlab_VolumeGenerator/SampleSet/srcfig/28binary.csv
- Matlab_VolumeGenerator/SampleSet/srcfig/2binary.csv
- Matlab_VolumeGenerator/SampleSet/srcfig/34binary.csv
- Matlab_VolumeGenerator/SampleSet/srcfig/3binary.csv
- Matlab_VolumeGenerator/SampleSet/srcfig/6binary.csv
- Matlab_VolumeGenerator/SampleSet/srcfig/source_filenames.txt
- __MACOSX/Matlab_VolumeGenerator/SampleSet/srcfig/
- __MACOSX/Matlab_VolumeGenerator/SampleSet/srcfig/._source_filenames.txt
- Matlab_VolumeGenerator/SampleSet/visualizeOutput.m
- __MACOSX/Matlab_VolumeGenerator/SampleSet/._visualizeOutput.m
- Matlab_VolumeGenerator/SampleSet/Volume_Generator.m
- __MACOSX/Matlab_VolumeGenerator/SampleSet/._Volume_Generator.m
- Matlab_VolumeGenerator/SampleSet/volume_protocol.m
- __MACOSX/Matlab_VolumeGenerator/SampleSet/._volume_protocol.m
- Matlab_VolumeGenerator/SampleSet/Volume_Refinement1.m
- __MACOSX/Matlab_VolumeGenerator/SampleSet/._Volume_Refinement1.m
- Matlab_VolumeGenerator/SampleSet/Volume_Refinement2.m
- __MACOSX/Matlab_VolumeGenerator/SampleSet/._Volume_Refinement2.m
- Matlab_VolumeGenerator/SampleSet/Volume_Refinement3b.m
- __MACOSX/Matlab_VolumeGenerator/SampleSet/._Volume_Refinement3b.m
