# Supplementary material for: From microscopy data to in silico environments for in vivo-oriented simulations
Source: EURASIP J Bioinform Syst Biol. 2012 Jun 26;2012(1):7. doi: 10.1186/1687-4153-2012-7 (PMC3698665; doi:10.1186/1687-4153-2012-7)
Supplement: Addtional file 3 — MATLAB code for volume generation. Zip folder contains original images to learn statistics from and MATLAB code to generate the 3D volumes. Requires MATLAB. [file 1687-4153-2012-7-S3.zip › Matlab_VolumeGenerator/Readme.txt]

Execute the Matlab script "volume_protocol.m" in the SampleSet folder to generate volumes. Here their size is set to 300x300x300 px, but feel free to make it smaller or bigger (e.g. 50 for a first fast test).
The raw volume is stored in "raw_Vol", the final one in "refined_Vol_3". 
(see below)

Folders:
- original_figures: contains the original and binarized TEM Images
- srcfig: 	    contains binarized images as csv files. Only images with sufficient size were selected.
- ordfilt3:	    Nessessary 3D filter from http://www.mathworks.com/matlabcentral/fileexchange/5722-ordfilt3/content/ordfilt3D.m

learn image properties:
- get_source_props.m
	-> get_source_image.m		(from /srcfig)
	-> Img_Prop_new.m
	-> Img_Bridge.m
	==> 'avg_black.cvs', 'avg_Pr_b.cvs', 'avg_Pr_in.cvs'

Volume Generation:
- Volume_Generator.m
	-> get_source_props_from_file.m <== 'avg_black.cvs', 'avg_Pr_b.cvs', 'avg_Pr_in.cvs'
	-> Volume_Refinement1.m;
	-> Volume_Refinement2.m
	-> Volume_Refinement3b.m


%
% MATLAB script volume_protocol.m
% 

%
% Learn Image statistics
% (note that this might take some time ...
[avg_black, legend1, avg_Pr_b, legend2, avg_Pr_bridge] = get_source_props();
% once you have done this, you can use (faster) :
%       get_source_props_from_file;

%
% generate volume
i = 1;
 rand('seed',i*10000);
 
  vol = Volume_Generator(300);
  % the volume is refined in 3 steps. Res
  vol = Volume_Refinement1();
  vol = Volume_Refinement2();
  vol = Volume_Refinement3b();
% feel free to make a loop out of this, but note that you have to change
% the paths in
%   safe_volume()
% and 
%   load_volume()
% such that each loop writes to a different folder/volume set
