# Supplementary material for: From microscopy data to in silico environments for in vivo-oriented simulations
Source: EURASIP J Bioinform Syst Biol. 2012 Jun 26;2012(1):7. doi: 10.1186/1687-4153-2012-7 (PMC3698665; doi:10.1186/1687-4153-2012-7)
Supplement: Addtional file 3 — MATLAB code for volume generation. Zip folder contains original images to learn statistics from and MATLAB code to generate the 3D volumes. Requires MATLAB. [file 1687-4153-2012-7-S3.zip › Matlab_VolumeGenerator/SampleSet/compareImages.m]

function [] = compareImages( originalImage, rawImages, filtImages, procImages, cf)

    close all;

    % Original
    figure()
    imshow(~originalImage);
    title(strcat({'Original Image - Sum: '}, num2str(sum(sum(originalImage)))));

    % Generated
    if cf.selectDispOrder
        % Plot First nDisplay Images
        dispIdx = 1:cf.nDisplay;
    else
        % Plot Random Images
        dispIdx = randperm(cf.nImages);
        dispIdx = dispIdx(1:cf.nDisplay);
    end

    figure()
    % Raw
    for i = 1:cf.nDisplay
        subplot(3, cf.nDisplay, i);
        imshow(~rawImages(:, :, i));
        title(strcat({'Raw Sample '}, num2str(dispIdx(i)), {' Sum: '}, num2str(sum(sum(rawImages(:, :, i))))));
    end   

    % Median
    for i = 1:cf.nDisplay
        subplot(3, cf.nDisplay, i+cf.nDisplay);
        imshow(~filtImages(:, :, i));
        title(strcat({'Filtered Image '}, num2str(dispIdx(i)), {' Sum: '}, num2str(sum(sum(filtImages(:, :, i))))));
    end  
    
    % Processed
    for i = 1:cf.nDisplay
        subplot(3, cf.nDisplay, i+2*cf.nDisplay);
        imshow(~procImages(:, :, i));
        title(strcat({'Processed Image '}, num2str(dispIdx(i)), {' Sum: '}, num2str(sum(sum(procImages(:, :, i))))));
    end  

end
