# Supplementary material for: From microscopy data to in silico environments for in vivo-oriented simulations
Source: EURASIP J Bioinform Syst Biol. 2012 Jun 26;2012(1):7. doi: 10.1186/1687-4153-2012-7 (PMC3698665; doi:10.1186/1687-4153-2012-7)
Supplement: Addtional file 3 — MATLAB code for volume generation. Zip folder contains original images to learn statistics from and MATLAB code to generate the 3D volumes. Requires MATLAB. [file 1687-4153-2012-7-S3.zip › Matlab_VolumeGenerator/SampleSet/get_genVol_Props.m]

function get_genVol_Props()


%% Initialize

%addpath('img');
addpath('ordfilt3');
addpath('../Set_01');
%addpath('..');

cf.nImages = 300;            % Number of Images to read and process (max. 199)


rawImages = zeros(300,300,300);

%% Read Images

for i = 1:2

    switch i
        case 1
            cd refined_Vol_2
        case 2
            cd refined_Vol_3
    end
    % Generated Images
    for i = 1:cf.nImages
        fileName = strcat(num2str(i), 'binary.csv');
        rawImages(i, :, :) = importdata(fileName); 
    end

    grey = mean(mean(mean(rawImages)))

    cd ..

    % get 3D statistics
    [legend, Pr_b ] = Img_Prop_new(rawImages)

end
    
end
