# Supplementary material for: From microscopy data to in silico environments for in vivo-oriented simulations
Source: EURASIP J Bioinform Syst Biol. 2012 Jun 26;2012(1):7. doi: 10.1186/1687-4153-2012-7 (PMC3698665; doi:10.1186/1687-4153-2012-7)
Supplement: Addtional file 3 — MATLAB code for volume generation. Zip folder contains original images to learn statistics from and MATLAB code to generate the 3D volumes. Requires MATLAB. [file 1687-4153-2012-7-S3.zip › Matlab_VolumeGenerator/SampleSet/get_sharpsource_props.m]

function [ avg_Pr_b ] = get_sharpsource_props(  )
%UNTITLED3 Summary of this function goes here
%   Detailed explanation goes here

    avg_Pr_b = zeros(8,1);
    addpath('ordfilt3');

    i = 1; j = 0;
    while (i > 0)
        [ i, srcImg ] = get_source_image( i );
        if (i > 0)
            i = i+1;
            j = j+1;
            
            srcImg = ordfilt3D(srcImg,14);
            
            
            
            [ ~, Pr_b_sorted ] = Img_Prop_new( srcImg );
            
            Pr_b_sorted = transpose(Pr_b_sorted);
    
            for ii = 1:8
                avg_Pr_b(ii) = avg_Pr_b(ii) ...
                    + 0.5*(Pr_b_sorted(1,ii)+Pr_b_sorted(2,ii));
            end
            
        end
    end 
    
    avg_Pr_b = avg_Pr_b ./ j;
    

end
