# Supplementary material for: From microscopy data to in silico environments for in vivo-oriented simulations
Source: EURASIP J Bioinform Syst Biol. 2012 Jun 26;2012(1):7. doi: 10.1186/1687-4153-2012-7 (PMC3698665; doi:10.1186/1687-4153-2012-7)
Supplement: Addtional file 3 — MATLAB code for volume generation. Zip folder contains original images to learn statistics from and MATLAB code to generate the 3D volumes. Requires MATLAB. [file 1687-4153-2012-7-S3.zip › Matlab_VolumeGenerator/SampleSet/get_source_image.m]

function [ ok, srcImg ] = get_source_image( i )
%UNTITLED2 Summary of this function goes here
%   Detailed explanation goes here

    cd 'srcfig'
    
    ok = i;
    switch i
        case 1 
            fileName = '1binary.csv';
        case 2 
            fileName = '2binary.csv';
        case 3 
            fileName = '3binary.csv';
        case 4 
            fileName = '18binary.csv';
        case 5 
            fileName = '19binary.csv';
        case 6
           fileName = '34binary.csv';
        case 7 
            fileName = '128binary.csv';
        case 8 
            fileName = '129binary.csv';
        case 9 
            fileName = '130binary.csv';
        case 10 
            fileName = '131binary.csv';
        case 11 
            fileName = '138binary.csv';
        case 12 
            fileName = '139binary.csv';
        case 13 
            fileName = '140binary.csv';
        otherwise
            ok = 0;
    end
    
    if ok > 0
        srcImg  = csvread( fileName);
    else
        srcImg = 0;
    end
    
    cd ..

end
