# Supplementary material for: From microscopy data to in silico environments for in vivo-oriented simulations
Source: EURASIP J Bioinform Syst Biol. 2012 Jun 26;2012(1):7. doi: 10.1186/1687-4153-2012-7 (PMC3698665; doi:10.1186/1687-4153-2012-7)
Supplement: Addtional file 3 — MATLAB code for volume generation. Zip folder contains original images to learn statistics from and MATLAB code to generate the 3D volumes. Requires MATLAB. [file 1687-4153-2012-7-S3.zip › Matlab_VolumeGenerator/SampleSet/get_source_props.m]

function [ avg_black, legend1, avg_Pr_b, legend2, avg_Pr_bridge ] = get_source_props(  )
%UNTITLED3 Summary of this function goes here
%   Detailed explanation goes here

    avg_Pr_b = zeros(8,1);
    avg_Pr_bridge = zeros(3,4);
    avg_black = 0.0;

    i = 1; j = 0;
    while (i > 0)
        [ i, srcImg ] = get_source_image( i );
        if (i > 0)
            i = i+1;
            j = j+1
            
            avg_black = avg_black + mean(mean(srcImg));
            
            [ legend1, Pr_b_sorted ] = Img_Prop_new( srcImg );
            
            Pr_b_sorted = transpose(Pr_b_sorted);
    
            for ii = 1:8
                avg_Pr_b(ii) = avg_Pr_b(ii) ...
                    + 0.5*(Pr_b_sorted(1,ii)+Pr_b_sorted(2,ii));
            end
            
            [ legend2, Pr_bridge ] = Img_Bridge( srcImg );
            avg_Pr_bridge = avg_Pr_bridge + Pr_bridge;
        end
    end 
    
    avg_black = avg_black ./ j;
    avg_Pr_b = avg_Pr_b ./ j;
    avg_Pr_bridge = avg_Pr_bridge ./ j;
    
    csvwrite('avg_black.cvs', avg_black);
    csvwrite('avg_Pr_b.cvs', avg_Pr_b);
    csvwrite('avg_Pr_in.cvs', avg_Pr_bridge);

end
