# Supplementary material for: From microscopy data to in silico environments for in vivo-oriented simulations
Source: EURASIP J Bioinform Syst Biol. 2012 Jun 26;2012(1):7. doi: 10.1186/1687-4153-2012-7 (PMC3698665; doi:10.1186/1687-4153-2012-7)
Supplement: Addtional file 3 — MATLAB code for volume generation. Zip folder contains original images to learn statistics from and MATLAB code to generate the 3D volumes. Requires MATLAB. [file 1687-4153-2012-7-S3.zip › Matlab_VolumeGenerator/SampleSet/get_source_props_from_file.m]

function [ avg_black, avg_Pr_b, avg_Pr_bridge ] = get_source_props_from_file(  )
%UNTITLED3 Summary of this function goes here
%   Detailed explanation goes here
    
    avg_black = csvread('avg_black.cvs');
    avg_Pr_b = csvread('avg_Pr_b.cvs');
    avg_Pr_bridge = csvread('avg_Pr_in.cvs');

end
