# Supplementary material for: From microscopy data to in silico environments for in vivo-oriented simulations
Source: EURASIP J Bioinform Syst Biol. 2012 Jun 26;2012(1):7. doi: 10.1186/1687-4153-2012-7 (PMC3698665; doi:10.1186/1687-4153-2012-7)
Supplement: Addtional file 3 — MATLAB code for volume generation. Zip folder contains original images to learn statistics from and MATLAB code to generate the 3D volumes. Requires MATLAB. [file 1687-4153-2012-7-S3.zip › Matlab_VolumeGenerator/SampleSet/Img_Bridge.m]

function [ legend, Pr_bridge ] = Img_Bridge( Img )


    Img = cast(Img, 'uint8');
    dimensions = size(Img);
    tmp = (size(dimensions));
    directions = tmp(2);
    
    mid_black = zeros(directions,4,2,2,2); % 4 distances, 2 colors, 2 x 2 colors.
    offset = [1,2,4,8];
    
    Pr_bridge = zeros(4,3);
    
    
    x = cast(1,'uint8');
    y = x;
    z = x;
    
    %for i = 1,4 % four offsets ...
    for j = 1:4
    switch directions
        case 1
            for x = 9:dimensions(1)-9
                
                        mid_black(1,j,1+Img(x),min(1+Img(x+offset(j)),1+Img(x-offset(j))),max(1+Img(x+offset(j)),1+Img(x-offset(j)))) = ...
                            mid_black(1,j,1+Img(x),min(1+Img(x+offset(j)),1+Img(x-offset(j))),max(1+Img(x+offset(j)),1+Img(x-offset(j)))) + 1;
                
            end
            
        case 2
            for y = 9:dimensions(2)-9
                for x = 9:dimensions(1)-9
            
                        mid_black(1,j,1+Img(x,y),min(1+Img(x+offset(j),y),1+Img(x-offset(j),y)),max(1+Img(x+offset(j),y),1+Img(x-offset(j),y))) = ...
                            mid_black(1,j,1+Img(x,y),min(1+Img(x+offset(j),y),1+Img(x-offset(j),y)),max(1+Img(x+offset(j),y),1+Img(x-offset(j),y))) + 1;
                        
                        mid_black(2,j,1+Img(x,y),min(1+Img(x,y+offset(j)),1+Img(x,y-offset(j))),max(1+Img(x,y+offset(j)),1+Img(x,y-offset(j)))) = ...
                            mid_black(2,j,1+Img(x,y),min(1+Img(x,y+offset(j)),1+Img(x,y-offset(j))),max(1+Img(x,y+offset(j)),1+Img(x,y-offset(j)))) + 1;
                
                end
            end
            
        case 3
            for z = 9:dimensions(3) - 9
                for y = 9:dimensions(2)-9
                    for x = 9:dimensions(1)-9
            
                        mid_black(1,j,1+Img(x,y,z),min(1+Img(x+offset(j),y,z),1+Img(x-offset(j),y,z)),max(1+Img(x+offset(j),y,z),1+Img(x-offset(j),y,z))) = ...
                            mid_black(1,j,1+Img(x,y,z),min(1+Img(x+offset(j),y,z),1+Img(x-offset(j),y,z)),max(1+Img(x+offset(j),y,z),1+Img(x-offset(j),y,z))) + 1;
                        
                        mid_black(2,j,1+Img(x,y,z),min(1+Img(x,y+offset(j),z),1+Img(x,y-offset(j),z)),max(1+Img(x,y+offset(j),z),1+Img(x,y-offset(j),z))) = ...
                            mid_black(2,j,1+Img(x,y,z),min(1+Img(x,y+offset(j),z),1+Img(x,y-offset(j),z)),max(1+Img(x,y+offset(j),z),1+Img(x,y-offset(j),z))) + 1;
                        
                        mid_black(3,j,1+Img(x,y,z),min(1+Img(x,y,z+offset(j)),1+Img(x,y,z-offset(j))),max(1+Img(x,y,z+offset(j)),1+Img(x,y,z-offset(j)))) = ...
                            mid_black(3,j,1+Img(x,y,z),min(1+Img(x,y,z+offset(j)),1+Img(x,y,z-offset(j))),max(1+Img(x,y,z+offset(j)),1+Img(x,y,z-offset(j)))) + 1;
                
                    end
                end
            end
            
        otherwise
            mid_black(:,:,1,:,:) = 1;
    end
    end
    %end 
    
    %mid_black
    
    for i = 1:directions 
        for j = 1:4
            Pr_bridge(j,1) = Pr_bridge(j,1) + mid_black(i,j,2,1,1)./(mid_black(i,j,2,1,1)+mid_black(i,j,1,1,1))/directions;
            Pr_bridge(j,2) = Pr_bridge(j,2) + mid_black(i,j,2,1,2)./(mid_black(i,j,2,1,2)+mid_black(i,j,1,1,2))/directions;
            Pr_bridge(j,3) = Pr_bridge(j,3) + mid_black(i,j,2,2,2)./(mid_black(i,j,2,2,2)+mid_black(i,j,1,2,2))/directions;
        end
    end
    
    
    legend = ['Pr(b | w,w)';'Pr(b | b,w)';'Pr(b | b,b)'];
    %legend = transpose(legend);
    
    Pr_bridge = transpose(Pr_bridge);
    
end
