# Supplementary material for: From microscopy data to in silico environments for in vivo-oriented simulations
Source: EURASIP J Bioinform Syst Biol. 2012 Jun 26;2012(1):7. doi: 10.1186/1687-4153-2012-7 (PMC3698665; doi:10.1186/1687-4153-2012-7)
Supplement: Addtional file 3 — MATLAB code for volume generation. Zip folder contains original images to learn statistics from and MATLAB code to generate the 3D volumes. Requires MATLAB. [file 1687-4153-2012-7-S3.zip › Matlab_VolumeGenerator/SampleSet/Img_Prop_new.m]

function [ legend, Pr_b_sorted ] = Img_Prop( InputImg )

    % Copyright: Michael Klann, ETH Zurich, 2011-12-16

    % returns the Probability of the next pixel being black 
    % of an N-dimensional image (N = 1..3)
    %    with: 0 = black, 1 = white
    % in each dimension
    %    based on the history of 3 pixels, 
    %    averaged over forward and backward in the dimension. 
    % please note, that the size is reduced to be square/cubic for dimensions > 1
    %
    %tic
    
    InputImg = cast(InputImg, 'uint8');
    dimensions = size(InputImg);
    tmp = (size(dimensions));
    directions = min(tmp(2),min(dimensions));
    switch directions
        case 1
            Img = InputImg;
        case 2
            dimensions(:) = min(dimensions);
            Img(1:dimensions(1),1:dimensions(2)) = InputImg(1:dimensions(1),1:dimensions(2));
        case 3
            dimensions(:) = min(dimensions);
            Img(1:dimensions(1),1:dimensions(2),1:dimensions(3)) ...
                = InputImg(1:dimensions(1),1:dimensions(2),1:dimensions(3));
        
    end
    
    Pr_b_sorted = zeros(8,directions);
    
    
    hist_01 = zeros(16,directions);
    hist_10 = hist_01;
    
    binning = 0:15;
    
    switch directions
        case 1
            Img_00(4:dimensions(1)-4) = Img(4:dimensions(1)-4);
            
            Img_01(4:dimensions(1)-4) = Img(3:dimensions(1)-5);
            Img_02(4:dimensions(1)-4) = Img(2:dimensions(1)-6);
            Img_03(4:dimensions(1)-4) = Img(1:dimensions(1)-7);
            
            Img_10(4:dimensions(1)-4) = Img(5:dimensions(1)-3);
            Img_20(4:dimensions(1)-4) = Img(6:dimensions(1)-2);
            Img_30(4:dimensions(1)-4) = Img(7:dimensions(1)-1);
            
            States1 = Img_00 + 8*Img_01 + 4*Img_02 + 2*Img_03 ;
            States2 = Img_00 + 8*Img_10 + 4*Img_20 + 2*Img_30 ;
            % expected values : 0 .. 15 = 16 values, see list below

            hist_01(:,1) = hist(States1,binning);
            hist_10(:,1) = hist(States2,binning);
            
        case 2
            
            Img_00(4:dimensions(1)-4,:) = Img(4:dimensions(1)-4,:);
            
            Img_01(4:dimensions(1)-4,:) = Img(3:dimensions(1)-5,:);
            Img_02(4:dimensions(1)-4,:) = Img(2:dimensions(1)-6,:);
            Img_03(4:dimensions(1)-4,:) = Img(1:dimensions(1)-7,:);
            
            Img_10(4:dimensions(1)-4,:) = Img(5:dimensions(1)-3,:);
            Img_20(4:dimensions(1)-4,:) = Img(6:dimensions(1)-2,:);
            Img_30(4:dimensions(1)-4,:) = Img(7:dimensions(1)-1,:);
            
            States1 = Img_00 + 8*Img_01 + 4*Img_02 + 2*Img_03 ;
            States2 = Img_00 + 8*Img_10 + 4*Img_20 + 2*Img_30 ;
            % expected values : 0 .. 15 = 16 values, see list below
            
                hist_01(:,1) = hist(States1(:),binning);
                hist_10(:,1) = hist(States2(:),binning);
            
            Img = transpose(Img);
            
            Img_00(4:dimensions(2)-4,:) = Img(4:dimensions(2)-4,:);
            
            Img_01(4:dimensions(2)-4,:) = Img(3:dimensions(2)-5,:);
            Img_02(4:dimensions(2)-4,:) = Img(2:dimensions(2)-6,:);
            Img_03(4:dimensions(2)-4,:) = Img(1:dimensions(2)-7,:);
            
            Img_10(4:dimensions(2)-4,:) = Img(5:dimensions(2)-3,:);
            Img_20(4:dimensions(2)-4,:) = Img(6:dimensions(2)-2,:);
            Img_30(4:dimensions(2)-4,:) = Img(7:dimensions(2)-1,:);
            
            States1 = Img_00 + 8*Img_01 + 4*Img_02 + 2*Img_03 ;
            States2 = Img_00 + 8*Img_10 + 4*Img_20 + 2*Img_30 ;
            % expected values : 0 .. 15 = 16 values, see list below
            
                hist_01(:,2) = hist(States1(:),binning);
                hist_10(:,2) = hist(States2(:),binning);
                
            %Img = transpose(Img);
                
        case 3
            Img = permute(Img,[3 1 2]);
            for j = 1:directions
                Img = permute(Img,[2 3 1]);
                Img_00(4:dimensions(j)-4,:,:) = Img(4:dimensions(j)-4,:,:);

                Img_01(4:dimensions(j)-4,:,:) = Img(3:dimensions(j)-5,:,:);
                Img_02(4:dimensions(j)-4,:,:) = Img(2:dimensions(j)-6,:,:);
                Img_03(4:dimensions(j)-4,:,:) = Img(1:dimensions(j)-7,:,:);

                Img_10(4:dimensions(j)-4,:,:) = Img(5:dimensions(j)-3,:,:);
                Img_20(4:dimensions(j)-4,:,:) = Img(6:dimensions(j)-2,:,:);
                Img_30(4:dimensions(j)-4,:,:) = Img(7:dimensions(j)-1,:,:);

                States1 = Img_00 + 8*Img_01 + 4*Img_02 + 2*Img_03 ;
                States2 = Img_00 + 8*Img_10 + 4*Img_20 + 2*Img_30 ;
                % expected values : 0 .. 15 = 16 values, see list below

                    hist_01(:,j) = hist(States1(:),binning);
                    hist_10(:,j) = hist(States2(:),binning);
            end
            %Img = permute(Img,[2 3 1]);
           
    end 
    %
    %    0  <-->    w|www
    %    1  <-->    b|www
    %    2  <-->    w|wwb
    %    3  <-->    b|wwb
    %    4  <-->    w|wbw
    %    5  <-->    b|wbw
    %    6  <-->    w|wbb
    %    7  <-->    b|wbb
    %    8  <-->    w|bww
    %    9  <-->    b|bww
    %   10  <-->    w|bwb
    %   11  <-->    b|bwb
    %   12  <-->    w|bbw
    %   13  <-->    b|bbw
    %   14  <-->    w|bbb
    %   15  <-->    b|bbb
    %
    
    for i = 1:directions
        for j = 1:8
            Pr_b_sorted(j,i) = ( hist_01(2*j,i) + hist_10(2*j,i) )...
                ./(hist_01(2*j,i) + hist_10(2*j,i) + hist_01(2*j-1,i) + hist_10(2*j-1,i));
        end
    end
    
    legend = ['Pr(b | w,w,w )';'Pr(b | b,w,w )';'Pr(b | w,b,w )';'Pr(b | b,b,w )';'Pr(b | w,w,b )';'Pr(b | b,w,b )';'Pr(b | w,b,b )';'Pr(b | b,b,b )'];
    %legend = transpose(legend);
    
    %Pr_b_sorted = transpose(Pr_b_sorted);
    
    %toc
    
end
