# Supplementary material for: From microscopy data to in silico environments for in vivo-oriented simulations
Source: EURASIP J Bioinform Syst Biol. 2012 Jun 26;2012(1):7. doi: 10.1186/1687-4153-2012-7 (PMC3698665; doi:10.1186/1687-4153-2012-7)
Supplement: Addtional file 3 — MATLAB code for volume generation. Zip folder contains original images to learn statistics from and MATLAB code to generate the 3D volumes. Requires MATLAB. [file 1687-4153-2012-7-S3.zip › Matlab_VolumeGenerator/SampleSet/ordfilt3/mikefilter1_3D.m]

function [Vr] = mikefilter1_3D(V0)
% ordfilt3D:    Perform 3-D order-statistic filtering on 26 neighbors
%
%   [Vr] = ordfilt3D(V0,ord,padoption)
%          use 26 neighbors
%       ord = 14 <=> median filtering
%       ord = 1 <=> min
%       ord = [1 27] <=> [min max]
%       padoption: same as in padarray
%
% Olivier Salvado, Case Western Reserve University, 16Aug04


if ~exist('padoption','var')
    padoption = 'replicate';
end


%%
% special care for uint8
if isa(V0,'uint8')
    V = uint8(padarray(V0,[1 1 1],padoption));
    S = size(V);
    Vn = uint8(zeros(S(1),S(2),S(3),26));  % all the neighbor
else
    V = single(padarray(V0,[1 1 1],padoption));
    S = size(V);
    Vn = single(zeros(S(1),S(2),S(3),26));  % all the neighbor
end

%%
% build the neighboord
Vn(:,:,:,1) = V;
i = 1:S(1); ip1 = [i(2:end) i(end)]; im1 = [i(1) i(1:end-1)];
j = 1:S(2); jp1 = [j(2:end) j(end)]; jm1 = [j(1) j(1:end-1)];
k = 1:S(3); kp1 = [k(2:end) k(end)]; km1 = [k(1) k(1:end-1)];

%%
% left
Vn(:,:,:,2)     = V(im1    ,jm1    ,km1);
Vn(:,:,:,3)     = V(im1    ,j      ,km1);
Vn(:,:,:,4)     = V(im1    ,jp1    ,km1);

Vn(:,:,:,5)     = V(im1    ,jm1    ,k);
Vn(:,:,:,6)     = V(im1    ,j      ,k);
Vn(:,:,:,7)     = V(im1    ,jp1    ,k);

Vn(:,:,:,8)     = V(im1    ,jm1    ,kp1);
Vn(:,:,:,9)     = V(im1    ,j      ,kp1);
Vn(:,:,:,10)    = V(im1    ,jp1    ,kp1);

%%
% right
Vn(:,:,:,11)    = V(ip1    ,jm1    ,km1);
Vn(:,:,:,12)    = V(ip1    ,j      ,km1);
Vn(:,:,:,13)    = V(ip1    ,jp1    ,km1);

Vn(:,:,:,14)    = V(ip1    ,jm1    ,k);
Vn(:,:,:,15)    = V(ip1    ,j      ,k);
Vn(:,:,:,16)    = V(ip1    ,jp1    ,k);

Vn(:,:,:,17)    = V(ip1    ,jm1    ,kp1);
Vn(:,:,:,18)    = V(ip1    ,j      ,kp1);
Vn(:,:,:,19)    = V(ip1    ,jp1    ,kp1);

%%
% top
Vn(:,:,:,20)    = V(i       ,jm1    ,kp1);
Vn(:,:,:,21)    = V(i       ,j      ,kp1);
Vn(:,:,:,22)    = V(i       ,jp1    ,kp1);

%%
% bottom
Vn(:,:,:,23)    = V(i       ,jm1    ,km1);
Vn(:,:,:,24)    = V(i       ,j      ,km1);
Vn(:,:,:,25)    = V(i       ,jp1    ,km1);

%%
% front
Vn(:,:,:,26)    = V(i       ,jp1    ,k);

%%
% back
Vn(:,:,:,27)    = V(i       ,jm1    ,k);

%%
% perform the processing
%Vn = sort(Vn,4);
Vprob(:,:,:) = sum(Vn,4)/27;
Vrand = rand(size(Vprob));
Vr = Vrand <= Vprob;


%%
% remove padding on the 3 first dimensions
Vr = Vr(2:end-1,2:end-1,2:end-1,:);


end
