# Supplementary material for: From microscopy data to in silico environments for in vivo-oriented simulations
Source: EURASIP J Bioinform Syst Biol. 2012 Jun 26;2012(1):7. doi: 10.1186/1687-4153-2012-7 (PMC3698665; doi:10.1186/1687-4153-2012-7)
Supplement: Addtional file 3 — MATLAB code for volume generation. Zip folder contains original images to learn statistics from and MATLAB code to generate the 3D volumes. Requires MATLAB. [file 1687-4153-2012-7-S3.zip › Matlab_VolumeGenerator/SampleSet/ordfilt3/mix_filter3D.m~]

function [Vr] = mix_filter3D(V0,V_add,weight)

% perform the processing
%Vn = sort(Vn,4);
Vprob = cast((1+weight)*V0,'uint8') + (1-weight)*cast(V_add,'uint8')),'single')/2;


Vrand = single(rand(size(Vprob)));
Vr = Vrand <= Vprob;


end
