# Supplementary material for: From microscopy data to in silico environments for in vivo-oriented simulations
Source: EURASIP J Bioinform Syst Biol. 2012 Jun 26;2012(1):7. doi: 10.1186/1687-4153-2012-7 (PMC3698665; doi:10.1186/1687-4153-2012-7)
Supplement: Addtional file 3 — MATLAB code for volume generation. Zip folder contains original images to learn statistics from and MATLAB code to generate the 3D volumes. Requires MATLAB. [file 1687-4153-2012-7-S3.zip › Matlab_VolumeGenerator/SampleSet/safe_volume.m]

function safe_volume(folderName,Volume)
%UNTITLED7 Summary of this function goes here
%   Detailed explanation goes here

if (7 == exist(folderName,'dir'))
    cd (folderName)
else
    mkdir (folderName)
    cd (folderName)
end


for i = 1:max(size(Volume));
    fileName = strcat(num2str(i), 'binary.csv');
    csvwrite(fileName,Volume(:,:,i));
end

cd ..

end
