# Supplementary material for: From microscopy data to in silico environments for in vivo-oriented simulations
Source: EURASIP J Bioinform Syst Biol. 2012 Jun 26;2012(1):7. doi: 10.1186/1687-4153-2012-7 (PMC3698665; doi:10.1186/1687-4153-2012-7)
Supplement: Addtional file 3 — MATLAB code for volume generation. Zip folder contains original images to learn statistics from and MATLAB code to generate the 3D volumes. Requires MATLAB. [file 1687-4153-2012-7-S3.zip › Matlab_VolumeGenerator/SampleSet/srcfig/source_filenames.txt]

           1 1binary.csv
           2 2binary.csv
           3 3binary.csv
           4 18binary.csv
           5 19binary.csv
           6 34binary.csv
           7 128binary.csv
          8 129binary.csv
          9 130binary.csv
          10 131binary.csv
          11 138binary.csv
          12 139binary.csv
          13 140binary.csv
