# Supplementary material for: From microscopy data to in silico environments for in vivo-oriented simulations
Source: EURASIP J Bioinform Syst Biol. 2012 Jun 26;2012(1):7. doi: 10.1186/1687-4153-2012-7 (PMC3698665; doi:10.1186/1687-4153-2012-7)
Supplement: Addtional file 3 — MATLAB code for volume generation. Zip folder contains original images to learn statistics from and MATLAB code to generate the 3D volumes. Requires MATLAB. [file 1687-4153-2012-7-S3.zip › Matlab_VolumeGenerator/SampleSet/visualizeOutput.m]

clear all;
close all;

addpath('img');

cf.nImages = 10;            % Number of Images to read and process (max. 199)

imgStack = zeros(200,200,cf.nImages);


%% Read Images

% Original Image
originalImage = importdata('1binary.csv'); 

% Generated Images
for i = 1:cf.nImages+1
    fileName = strcat(num2str(i+1), 'binary.csv');
    imgStack(:, :, i) = importdata(fileName); 
end

% Invert Images
originalImage = abs(originalImage-1); % Invert Original
imgStack = abs(imgStack-1); % Invert Generated Images

%% Compute Statistics

[leg,Pr] = Img_Prop(imgStack);

hist(Pr)
