# Supplementary material for: From microscopy data to in silico environments for in vivo-oriented simulations
Source: EURASIP J Bioinform Syst Biol. 2012 Jun 26;2012(1):7. doi: 10.1186/1687-4153-2012-7 (PMC3698665; doi:10.1186/1687-4153-2012-7)
Supplement: Addtional file 3 — MATLAB code for volume generation. Zip folder contains original images to learn statistics from and MATLAB code to generate the 3D volumes. Requires MATLAB. [file 1687-4153-2012-7-S3.zip › Matlab_VolumeGenerator/SampleSet/Volume_Generator.m]

function [ myVol ] = Volume_Generator(mysize)


    [ grey, Pr_b_sorted_full, Pr_bridge ] = get_source_props_from_file(  );
    Pr_bridge = transpose(Pr_bridge);
    
    tic
    myVol = Vol_Generator( mysize, grey, Pr_bridge, Pr_b_sorted_full );
    toc
    
    out_grey = mean(mean(mean(myVol)));
    %fprintf( '%s %f \n \n','average grey: ',out_grey);
    
    
    [ legend, Pr_b_sorted_vol ] = Img_Prop_new( myVol );
    %fprintf('%s \t %s \t %s \t %s \n' , 'Pr(b |...) in', 'x direction', 'y direction', 'z direction');
    %fprintf('%s  \n' , '----------------------------------------------------------');
    %for i = 1:8
    %    fprintf('%s \t %f \t %f \t %f \n', legend(i,:), Pr_b_sorted_vol(i,1), Pr_b_sorted_vol(i,2), Pr_b_sorted_vol(i,3));
    %end
    
    %y = 1:8;
    %hold on;
    %fig1 = figure()
    %my_y_data = [ Pr_b_sorted_full Pr_b_sorted_vol];
    %hPlot = plot(y,my_y_data,'YDataSource','my_y_data');
    %drawnow()
    
    %fig2 = figure()
    %imshow(squeeze((1-myVol(:,:,50))*255));
    
    safe_volume('raw_Vol',myVol(1:mysize,1:mysize,1:mysize));
    
    
    %fprintf('%s \n', 'starting refinement');
end
    


function [ myVol ] = Vol_Generator( mysize, grey, Pr_bridge, Pr_b_sorted )

    % Copyright: Michael Klann, ETH Zurich, 2011-12-15

	
	Pr_b(1,1,1) = Pr_b_sorted(1);
	Pr_b(1,1,2) = Pr_b_sorted(2);
	Pr_b(1,2,1) = Pr_b_sorted(3);
	Pr_b(1,2,2) = Pr_b_sorted(4);
	Pr_b(2,1,1) = Pr_b_sorted(5);
	Pr_b(2,1,2) = Pr_b_sorted(6);
	Pr_b(2,2,1) = Pr_b_sorted(7);
	Pr_b(2,2,2) = Pr_b_sorted(8);

	Pr_i(:,1,1) = Pr_bridge(:,1);
	Pr_i(:,1,2) = Pr_bridge(:,2);
	Pr_i(:,2,1) = Pr_bridge(:,2);
	Pr_i(:,2,2) = Pr_bridge(:,3);


	N_base = cast(round(mysize/16),'uint16')+1;
	N_px = N_base*16+1;
	
	myVol = cast(zeros(N_px,N_px,N_px), 'uint8');
	%controlVol = zeros(size(myVol));
	%controlVol(:,:,1) = 1; controlVol(:,1,:) = 1; controlVol(1,:,:) = 1;
	%controlVol(:,:,N_px) = 1; controlVol(:,N_px,:) = 1; controlVol(N_px,:,:) = 1;
   
	sample_line = cast(zeros(1,N_px+20),'uint8');

	rr3 = zeros(3,1);
	
	%
	% (1) generate the base lines through the volume
	%
	for directions = 1:3
        for ix = 0:N_base
            for iy = 0:N_base
				rr3 = cast(round(rand(size(rr3))), 'uint8');
				sample_line(1:3) = rr3(1:3);
                for iz = 4:N_px+20
					sample_line(iz) = Line_gen(sample_line(iz-1),sample_line(iz-2),sample_line(iz-3));
                end
				
                switch directions
					case 1
						myVol(1:N_px,ix*16+1,iy*16+1) = sample_line(21:N_px+20);
						%controlVol(1:N_px,ix*16+1,iy*16+1) = 1;
					case 2
						myVol(ix*16+1,1:N_px,iy*16+1) = sample_line(21:N_px+20);
						%controlVol(ix*16+1,1:N_px,iy*16+1) = 1;
					case 3
						myVol(ix*16+1,iy*16+1,1:N_px) = sample_line(21:N_px+20);
						%controlVol(ix*16+1,iy*16+1,1:N_px) = 1;
                end
											   					   
            end
        end
	end
	%
	% (2) set the intersection points
	%
    for ix = 1:N_base-1
        for iy = 1:N_base-1
            for iz = 1:N_base-1
				myVol(ix*16+1,iy*16+1,iz*16+1) ...
				 = intersection_p(myVol(ix*16,iy*16+1,iz*16+1),myVol(ix*16+2,iy*16+1,iz*16+1), ...
                                  myVol(ix*16+1,iy*16,iz*16+1),myVol(ix*16+1,iy*16+2,iz*16+1),...
                                  myVol(ix*16+1,iy*16+1,iz*16),myVol(ix*16+1,iy*16+1,iz*16+2));
            end
        end
    end
    
    
    [legend, prop] = Img_Prop_new(myVol)
    % it seems to be isotropic till here ...
    % --------------------------------------
    
    
    %
    % (3) interpolate between the base lines 16 -> 8, 8 -> 4, 4 -> 2
    %
    zz = 32; 
    distance = 5;
    while (zz > 2)
       zz = zz/2; 
       distance = distance-1;
        for direction = 1:3
            for ix = 2:N_px-1 %! along axis
                if (mod(ix,zz) ~= 0) % ! that point is not already set
                    for iy = zz+1:zz:N_px
                        for iz = 1:zz:N_px
                            switch direction
                            case 1
                                myVol(ix,iy-zz/2,iz) = interpolation_p(distance,myVol(ix,iy-zz,iz),myVol(ix,iy,iz));
                                myVol(ix,iz,iy-zz/2) = interpolation_p(distance,myVol(ix,iz,iy-zz),myVol(ix,iz,iy));

                                %controlVol(ix,iy-zz/2,iz) = 1;
                                %controlVol(ix,iz,iy-zz/2) = 1;
                                
                            case 2 
                                myVol(iy-zz/2,ix,iz) = interpolation_p(distance,myVol(iy-zz,ix,iz),myVol(iy,ix,iz));
                                myVol(iz,ix,iy-zz/2) = interpolation_p(distance,myVol(iz,ix,iy-zz),myVol(iz,ix,iy));

                                %controlVol(iy-zz/2,ix,iz) = 1;
                                %controlVol(iz,ix,iy-zz/2) = 1;
                                
                            case 3
                                myVol(iy-zz/2,iz,ix) = interpolation_p(distance,myVol(iy-zz,iz,ix),myVol(iy,iz,ix));
                                myVol(iz,iy-zz/2,ix) = interpolation_p(distance,myVol(iz,iy-zz,ix),myVol(iz,iy,ix));

                                %controlVol(iy-zz/2,iz,ix) = 1;
                                %controlVol(iz,iy-zz/2,ix) = 1;
                            end 
                        end
                    end
                end
            end
        end 
            
            distance
            [legend, prop] = Img_Prop_new(myVol)
            % it seems to be isotropic till here ...
            % --------------------------------------
            
        for direction = 1:3
			% also the lines inbetween the lines
            for ix = 2:N_px-1 %! along axis
                if (mod(ix,zz) ~= 0) % ! that point is not already set
                    for iy = zz+1:zz:N_px
                        for iz = zz+1:zz:N_px
                            %rr = rand(1);
                            switch direction
                            case 1
                                if (rand(1) < 0.5) 
                                    myVol(ix,iy-zz/2,iz-zz/2) = interpolation_p(distance,myVol(ix,iy-zz,iz-zz/2),myVol(ix,iy,iz-zz/2));
                                else
                                    myVol(ix,iy-zz/2,iz-zz/2) = interpolation_p(distance,myVol(ix,iy-zz/2,iz-zz),myVol(ix,iy-zz/2,iz));
                                end
                                %controlVol(ix,iy-zz/2,iz-zz/2) = 1;
                            case 2
                                if (rand(1) < 0.5)
                                    myVol(iy-zz/2,ix,iz-zz/2) = interpolation_p(distance,myVol(iy-zz,ix,iz-zz/2),myVol(iy,ix,iz-zz/2));
                                else
                                    myVol(iy-zz/2,ix,iz-zz/2) = interpolation_p(distance,myVol(iy-zz/2,ix,iz-zz),myVol(iy-zz/2,ix,iz));
                                end
                                %controlVol(iy-zz/2,ix,iz-zz/2) = 1;
                            case 3
                                if (rand(1) < 0.5)
                                    myVol(iy-zz/2,iz-zz/2,ix) = interpolation_p(distance,myVol(iy-zz,iz-zz/2,ix),myVol(iy,iz-zz/2,ix));
                                else
                                    myVol(iy-zz/2,iz-zz/2,ix) = interpolation_p(distance,myVol(iy-zz/2,iz-zz,ix),myVol(iy-zz/2,iz,ix));
                                end
                                %controlVol(iy-zz/2,iz-zz/2,ix) = 1;
                            end
                        end
                    end
                end
            end
        end
        
        %! Intersection Points
        for iz = zz+1:zz:N_px-1
            if (mod(iz,zz*2) ~= 0) 
                for iy = zz+1:zz:N_px-1; 
                    if (mod(iy,zz*2) ~= 0) 
                        for ix = zz+1:zz:N_px-1
                            if (mod(ix,zz*2) ~= 0) 

                                myVol(ix,iy,iz) ...
                                    = intersection_p(myVol(ix-1,iy,iz),myVol(ix+1,iy,iz), ...
                                                     myVol(ix,iy-1,iz),myVol(ix,iy+1,iz), ...
                                                     myVol(ix,iy,iz-1),myVol(ix,iy,iz+1)) ;
                                %controlVol(ix,iy,iz) = 1;
                            end
                        end
                    end
                end
            end
        end
        
    end
    
        
    [legend, prop] = Img_Prop_new(myVol)
    % it seems to be isotropic till here ...
    % --------------------------------------
    
    
    
    %
    % (4) interpolate between the base lines in the planes 2 -> 1
    %
    for iz = 1:2:N_px % ! the plane
        for iy = 2:2:N_px-1
            for ix = 2:2:N_px-1
                %rr = rand(1);
                if (rand(1) < 0.5) %! right-left
                    myVol(ix,iy,iz) = interpolation_p(2,myVol(ix,iy-1,iz),myVol(ix,iy+1,iz));
                    myVol(ix,iz,iy) = interpolation_p(2,myVol(ix,iz,iy-1),myVol(ix,iz,iy+1));
                    myVol(iz,ix,iy) = interpolation_p(2,myVol(iz,ix,iy-1),myVol(iz,ix,iy+1));

                    %controlVol(ix,iy,iz) = 1;
                    %controlVol(ix,iz,iy) = 1;
                    %controlVol(iz,ix,iy) = 1;
				else %! top-down
                    myVol(ix,iy,iz) = interpolation_p(2,myVol(ix-1,iy,iz),myVol(ix+1,iy,iz));
                    myVol(ix,iz,iy) = interpolation_p(2,myVol(ix-1,iz,iy),myVol(ix+1,iz,iy));
                    myVol(iz,ix,iy) = interpolation_p(2,myVol(iz,ix-1,iy),myVol(iz,ix+1,iy));
                    
                    %myVol(iy,ix,iz) = interpolation_p(2,myVol(iy,ix-1,iz),myVol(iy,ix+1,iz));
                    %myVol(iy,iz,ix) = interpolation_p(2,myVol(iy,iz,ix-1),myVol(iy,iz,ix+1));
                    %myVol(iz,iy,ix) = interpolation_p(2,myVol(iz,iy,ix-1),myVol(iz,iy,ix+1));

                    %controlVol(iy,ix,iz) = 1;
                    %controlVol(iy,iz,ix) = 1;
                    %controlVol(iz,iy,ix) = 1;
                end
            end
        end	
    end
    
    [legend, prop] = Img_Prop_new(myVol)
    
    %
    % (5) the remaining in between points (as intersection Points)
    %
    
    for iz = 2:2:N_px-1
        for iy = 2:2:N_px-1
            for ix = 2:2:N_px-1
				myVol(ix,iy,iz) ...
						= intersection_p(myVol(ix-1,iy,iz),myVol(ix+1,iy,iz),...
										 myVol(ix,iy-1,iz),myVol(ix,iy+1,iz),...
										 myVol(ix,iy,iz-1),myVol(ix,iy,iz+1));
				%controlVol(ix,iy,iz) = 1;
            end
        end
    end
    [legend, prop] = Img_Prop_new(myVol)
    
    %Touched = min(min(min(min(controlVol))))
    %
    % debugging help: if touched == 0, then some points have not been
    % properly worked on
    %
    %
    
    
    % ______________________________________________
    % CONTAINS the following functions
    % ==============================================
    
    function px = intersection_p(a,b,c,d,e,f)
		rr1 = rand(1);
		if ( rr1 <= cast((a+b+c+d+e+f),'single')/6)
			px = 1;
		else
			px = 0;
		end;
    end

    function px = interpolation_p(d,a,b)
		rr1 = rand(1);
		if ( rr1 <= Pr_i(d,a+1,b+1))
			px = 1;
		else
			px = 0;
		end;
	end
    
	function px = Line_gen(a,b,c)
		rr1 = rand(1);
		if ( rr1 <= Pr_b(a+1,b+1,c+1))
			px = 1;
		else
			px = 0;
		end;
	end
end
