# Supplementary material for: From microscopy data to in silico environments for in vivo-oriented simulations
Source: EURASIP J Bioinform Syst Biol. 2012 Jun 26;2012(1):7. doi: 10.1186/1687-4153-2012-7 (PMC3698665; doi:10.1186/1687-4153-2012-7)
Supplement: Addtional file 3 — MATLAB code for volume generation. Zip folder contains original images to learn statistics from and MATLAB code to generate the 3D volumes. Requires MATLAB. [file 1687-4153-2012-7-S3.zip › Matlab_VolumeGenerator/SampleSet/volume_protocol.m]

%
% Learn Image statistics once. Statistics are stored in files.
% (note that this might take some time ...
 [avg_black, legend1, avg_Pr_b, legend2, avg_Pr_bridge] = get_source_props();
% once you have done this, you can use (faster) :
%       get_source_props_from_file;

%
% generate volume
i = 1;
 rand('seed',i*10000);
 
  %vol = Volume_Generator(50);
  vol = Volume_Generator(300);
  % the volume is refined in 3 steps. Res
  vol = Volume_Refinement1();
  vol = Volume_Refinement2();
  vol = Volume_Refinement3b();
% feel free to make a loop out of this, but note that you have to change
% the paths in
%   safe_volume()
% and 
%   load_volume()
% such that each loop writes to a different folder/volume set
