# Supplementary material for: From microscopy data to in silico environments for in vivo-oriented simulations
Source: EURASIP J Bioinform Syst Biol. 2012 Jun 26;2012(1):7. doi: 10.1186/1687-4153-2012-7 (PMC3698665; doi:10.1186/1687-4153-2012-7)
Supplement: Addtional file 3 — MATLAB code for volume generation. Zip folder contains original images to learn statistics from and MATLAB code to generate the 3D volumes. Requires MATLAB. [file 1687-4153-2012-7-S3.zip › Matlab_VolumeGenerator/SampleSet/Volume_Refinement1.m]

function [ myVol_1 ] = Volume_Refinement1()


    [ grey, Pr_b_sorted_full, Pr_bridge ] = get_source_props_from_file(  );
    Pr_bridge = transpose(Pr_bridge);
    
    [success, myVol] = load_volume('raw_Vol');
    if (success == 0)
        myVol_1 = 0;
        return
    end
    %% 
    
    %fprintf('%s \n', 'starting refinement');
    
    addpath('ordfilt3');
    %myVol_1 = ordfilt3D(myVol,14);
    myVol_1 = myVol;
    
    %fig1 = figure();
    %fig2 = figure();
    y = 1:8;
    %hold on;
    %figure(fig1)
    [ legend, Pr_b_sorted_vol ] = Img_Prop_new( myVol_1 );
    %    my_y_data = [ Pr_b_sorted_full Pr_b_sorted_vol];
    %my_y_data = [ Pr_b_sorted_full Pr_b_sorted_vol];
    %hPlot = plot(y,my_y_data,'YDataSource','my_y_data');
    %drawnow()
    
    %%
    % Settings for Volume decomposition
    % settings
            overlap = 5;
            subVolLength = 25;
            volLength = size(myVol_1, 1);

            numSubVolumesPerLength = ceil(volLength/subVolLength);

            myVolRaw = myVol_1;

            idx = 0:numSubVolumesPerLength-1;
            startIdx = (idx * subVolLength)+1;
            stopIdx = (idx+1) * subVolLength;
            stopIdx(end) = volLength;

            startOffset = ones(size(startIdx)) * overlap;
            stopOffset = ones(size(startIdx)) * overlap;

            startOffset(1) = 0;
            stopOffset(end) = 0;
            
    %%
    
    
    for i = 1:12
        switch i
            case 1 
              %  fprintf('%u %s \n', i,'st iteration of the loop');
            case 2
              %  fprintf('%u %s \n', i,'nd iteration of the loop');
            case 3
              %  fprintf('%u %s \n', i,'rd iteration of the loop');
            otherwise
              %  fprintf('%u %s \n', i,'th iteration of the loop');
        end
        
        for j = 1:8
            
            %myVol_1 = mikefilter_trshldavg_3D(myVol_1);
            
            %Loop
            myVolRaw = myVol_1;
            for k = 1:numSubVolumesPerLength;
                for l = 1:numSubVolumesPerLength;
                    for m = 1:numSubVolumesPerLength;

                        tmpVol = myVolRaw(...
                                    startIdx(k)-startOffset(k):stopIdx(k)+stopOffset(k), ...
                                    startIdx(l)-startOffset(l):stopIdx(l)+stopOffset(l), ...
                                    startIdx(m)-startOffset(m):stopIdx(m)+stopOffset(m));

                        tmpVol = mikefilter_trshldavg_3D(tmpVol);


                        myVol_1(...
                                    startIdx(k):stopIdx(k), ...
                                    startIdx(l):stopIdx(l), ...
                                    startIdx(m):stopIdx(m)) ...
                                    = tmpVol(...
                                    1+startOffset(k):end-stopOffset(k), ...
                                    1+startOffset(l):end-stopOffset(l), ...
                                    1+startOffset(m):end-stopOffset(m));


                    end
                end
            end
            
        end
        [ legend, Pr_b_sorted_vol ] = Img_Prop_new( myVol_1 );
        %my_y_data = [ Pr_b_sorted_full Pr_b_sorted_vol];
        %set(hPlot, 'YData', my_y_data)
        %figure(fig1)
        %refreshdata(hPlot,'caller')
        %drawnow()
        %figure(fig2)
        %imshow(squeeze((1-myVol_1(:,:,50))*255));
        
        
        for j = 1:4
            out_grey = mean(mean(mean(myVol_1)));
            %myVol_1 = mikefilter_avg_3D(myVol_1,grey/out_grey);
            
            %Loop
            myVolRaw = myVol_1;
            for k = 1:numSubVolumesPerLength;
                for l = 1:numSubVolumesPerLength;
                    for m = 1:numSubVolumesPerLength;

                        tmpVol = myVolRaw(...
                                    startIdx(k)-startOffset(k):stopIdx(k)+stopOffset(k), ...
                                    startIdx(l)-startOffset(l):stopIdx(l)+stopOffset(l), ...
                                    startIdx(m)-startOffset(m):stopIdx(m)+stopOffset(m));

                        tmpVol = mikefilter_avg_3D(tmpVol,grey/out_grey);


                        myVol_1(...
                                    startIdx(k):stopIdx(k), ...
                                    startIdx(l):stopIdx(l), ...
                                    startIdx(m):stopIdx(m)) ...
                                    = tmpVol(...
                                    1+startOffset(k):end-stopOffset(k), ...
                                    1+startOffset(l):end-stopOffset(l), ...
                                    1+startOffset(m):end-stopOffset(m));


                    end
                end
            end
        end
        
        [ legend, Pr_b_sorted_vol ] = Img_Prop_new( myVol_1 );
       % my_y_data = [ Pr_b_sorted_full Pr_b_sorted_vol];
        %set(hPlot, 'YData', my_y_data)
       % figure(fig1)
       % refreshdata(hPlot,'caller')
       % drawnow()
       % figure(fig2)
       % imshow(squeeze((1-myVol_1(:,:,50))*255));
        %
        if (   (min(min(Pr_b_sorted_vol)) < min(min(Pr_b_sorted_full))) ...
            && (max(max(Pr_b_sorted_vol)) > max(max(Pr_b_sorted_full))) )
       %     fprintf('%s \n','breaking the loop, reached target slope');
            break;
        end
    end
    
    [ legend, Pr_b_sorted_vol ] = Img_Prop_new( myVol_1 );
    %fprintf('%s \t %s \t %s \t %s \n' , 'Pr(b |...) in', 'x direction', 'y direction', 'z direction');
    %fprintf('%s  \n' , '----------------------------------------------------------');
    %for i = 1:8
    %    fprintf('%s \t %f \t %f \t %f \n', legend(i,:), Pr_b_sorted_vol(i,1), Pr_b_sorted_vol(i,2), Pr_b_sorted_vol(i,3));
    %end
    
    
    
    myVol_1 = ordfilt3D(myVol_1,14);
    [ legend, Pr_b_sorted_vol ] = Img_Prop_new( myVol_1 );
    [ legend, Pr_b_sorted_vol ] = Img_Prop_new( myVol_1 );
    %fprintf('%s \t %s \t %s \t %s \n' , 'Pr(b |...) in', 'x direction', 'y direction', 'z direction');
    %fprintf('%s  \n' , '----------------------------------------------------------');
    %for i = 1:8
    %    fprintf('%s \t %f \t %f \t %f \n', legend(i,:), Pr_b_sorted_vol(i,1), Pr_b_sorted_vol(i,2), Pr_b_sorted_vol(i,3));
    %end
    
    %    my_y_data = [ Pr_b_sorted_full Pr_b_sorted_vol];
        %set(hPlot, 'YData', my_y_data)
    %    figure(fig1)
    %    refreshdata(hPlot,'caller')
    %    drawnow()
    %    figure(fig2)
    %   imshow(squeeze((1-myVol_1(:,:,50))*255));
    
    
    safe_volume('refined_Vol_1',myVol_1);
    
end
    
