# Supplementary material for: From microscopy data to in silico environments for in vivo-oriented simulations
Source: EURASIP J Bioinform Syst Biol. 2012 Jun 26;2012(1):7. doi: 10.1186/1687-4153-2012-7 (PMC3698665; doi:10.1186/1687-4153-2012-7)
Supplement: Addtional file 3 — MATLAB code for volume generation. Zip folder contains original images to learn statistics from and MATLAB code to generate the 3D volumes. Requires MATLAB. [file 1687-4153-2012-7-S3.zip › Matlab_VolumeGenerator/SampleSet/Volume_Refinement3b.m]

function [ myVol_1 ] = Volume_Refinement3a()
    %%

    [ grey, Pr_b_sorted_full, Pr_bridge ] = get_source_props_from_file(  );
    Pr_bridge = transpose(Pr_bridge);
    
    sharp_Pr_b  = get_sharpsource_props(  );
    
    [success, myVol] = load_volume('raw_Vol');
    if (success == 0)
        myVol_1 = 0;
        return
    end
    
    [success, myVol_1] = load_volume('refined_Vol_2');
    if (success == 0)
        myVol_1 = 0;
        return
    end
    
    %% 
    
    %fprintf('%s \n', 'starting refinement 2');
    
    addpath('ordfilt3');
    
    %fig1 = figure();
    %fig2 = figure();
    %y = 1:8;
    %hold on;
    %figure(fig1)
    [ legend, Pr_b_sorted_vol ] = Img_Prop_new( myVol_1 );
    %   my_y_data = [ Pr_b_sorted_full sharp_Pr_b Pr_b_sorted_vol];
    %hPlot = plot(y,my_y_data,'YDataSource','my_y_data');
    %drawnow()
    
    %%
    % Settings for Volume decomposition
    % settings
            overlap = 3;
            subVolLength = 30;
            volLength = size(myVol_1, 1);

            numSubVolumesPerLength = ceil(volLength/subVolLength);

            myVolRaw = myVol_1;

            idx = 0:numSubVolumesPerLength-1;
            startIdx = (idx * subVolLength)+1;
            stopIdx = (idx+1) * subVolLength;
            stopIdx(end) = volLength;

            startOffset = ones(size(startIdx)) * overlap;
            stopOffset = ones(size(startIdx)) * overlap;

            startOffset(1) = 0;
            stopOffset(end) = 0;
            
    %%
    
    
%         for j = 1:2
%             out_grey = mean(mean(mean(myVol_1)));
%             myVolRaw = myVol_1;
%             for k = 1:numSubVolumesPerLength;
%                 for l = 1:numSubVolumesPerLength;
%                     for m = 1:numSubVolumesPerLength;
% 
%                         tmpVol = myVolRaw(...
%                                     startIdx(k)-startOffset(k):stopIdx(k)+stopOffset(k), ...
%                                     startIdx(l)-startOffset(l):stopIdx(l)+stopOffset(l), ...
%                                     startIdx(m)-startOffset(m):stopIdx(m)+stopOffset(m));
% 
%                         tmpVol = ... % mikefilter_trshldavg_3D(tmpVol);
%                         mikefilter_avg_3D(tmpVol,grey/out_grey);
% 
% 
% 
%                         myVol_1(...
%                                     startIdx(k):stopIdx(k), ...
%                                     startIdx(l):stopIdx(l), ...
%                                     startIdx(m):stopIdx(m)) ...
%                                     = tmpVol(...
%                                     1+startOffset(k):end-stopOffset(k), ...
%                                     1+startOffset(l):end-stopOffset(l), ...
%                                     1+startOffset(m):end-stopOffset(m));
% 
% 
% 
%                     end
%                 end
%             end
%         end
    
    
            
        for j = 1:1
            out_grey = mean(mean(mean(myVol_1)));
            myVolRaw = myVol_1;
            for k = 1:numSubVolumesPerLength;
                for l = 1:numSubVolumesPerLength;
                    for m = 1:numSubVolumesPerLength;

                        tmpVol = myVolRaw(...
                                    startIdx(k)-startOffset(k):stopIdx(k)+stopOffset(k), ...
                                    startIdx(l)-startOffset(l):stopIdx(l)+stopOffset(l), ...
                                    startIdx(m)-startOffset(m):stopIdx(m)+stopOffset(m));

                        tmpVol = ... % mikefilter_trshldavg_3D(tmpVol);
                        ordfilt3D(tmpVol,15);


                        myVol_1(...
                                    startIdx(k):stopIdx(k), ...
                                    startIdx(l):stopIdx(l), ...
                                    startIdx(m):stopIdx(m)) ...
                                    = tmpVol(...
                                    1+startOffset(k):end-stopOffset(k), ...
                                    1+startOffset(l):end-stopOffset(l), ...
                                    1+startOffset(m):end-stopOffset(m));


                    end
                end
            end
        end
   
        
        [ legend, Pr_b_sorted_vol ] = Img_Prop_new( myVol_1 );
       %my_y_data = [ Pr_b_sorted_full sharp_Pr_b Pr_b_sorted_vol];
       %set(hPlot, 'YData', my_y_data)
       %figure(fig1)
       %refreshdata(hPlot,'caller')
       %drawnow()
       %figure(fig2)
       %imshow(squeeze((1-myVol_1(:,:,50))*255));
        
    
    safe_volume('refined_Vol_3',myVol_1);
    
    
    
    
end
    
